# Supplementary material for: The Integration of Multiple Nuclear-Encoded Transgenes in the Green Alga Chlamydomonas reinhardtii Results in Higher Transcription Levels
Source: Front Plant Sci. 2020 Feb 14;10:1784. doi: 10.3389/fpls.2019.01784 (PMC7033495; doi:10.3389/fpls.2019.01784)
Supplement: Supplementary file 1 [file DataSheet_1.zip]

Archive with 4 entries (4 files):
- pChlamy_1-gLuc.gb
- __MACOSX/._pChlamy_1-gLuc.gb
- pSL18-HygR-fd-hyd.gb
- __MACOSX/._pSL18-HygR-fd-hyd.gb
