# Supplementary material for: The Integration of Multiple Nuclear-Encoded Transgenes in the Green Alga Chlamydomonas reinhardtii Results in Higher Transcription Levels
Source: Front Plant Sci. 2020 Feb 14;10:1784. doi: 10.3389/fpls.2019.01784 (PMC7033495; doi:10.3389/fpls.2019.01784)
Supplement: Supplementary file 1 [file DataSheet_1.zip › pChlamy_1-gLuc.gb]

LOCUS       Luciferase_CUB          5066 bp ds-DNA     circular     24-OCT-2019
DEFINITION  .
FEATURES             Location/Qualifiers
     exon            3756..3842
                     /label="HygR exon 1"
     exon            2759..3160
                     /label="gLuc exon 2"
     promoter        3443..3755
                     /label="B2 tubulin promoter"
     exon            3988..4902
                     /label="HygR exon 2"
     promoter        complement(1060..1111)
                     /label="bla Promoter"
     intron          2614..2758
                     /label="rbcS2 intron 1"
     exon            2446..2613
                     /label="gLuc exon 1"
     oriT            1157..1830
                     /label="pUC origin"
     promoter        1950..2445
                     /label="HSP70/rbcS2 promoter"
     resistance      complement(199..1059)
                     /label="Ampicillin resistance gene"
     intron          3843..3987
                     /label="rbcS2 intron 1"
     3'UTR           3161..3390
                     /label="rbcS2 terminator"
ORIGIN
        1 tgcggtattt cacaccgcat caggtggcac ttttcgggga aatgtgcgcg gaacccctat
       61 ttgtttattt ttctaaatac attcaaatat gtatccgctc atgagattat caaaaaggat
      121 cttcacctag atccttttaa attaaaaatg aagttttaaa tcaatctaaa gtatatatga
      181 gtaaacttgg tctgacagtt accaatgctt aatcagtgag gcacctatct cagcgatctg
      241 tctatttcgt tcatccatag ttgcctgact ccccgtcgtg tagataacta cgatacggga
      301 gggcttacca tctggcccca gtgctgcaat gataccgcga gacccacgct caccggctcc
      361 agatttatca gcaataaacc agccagccgg aagggccgag cgcagaagtg gtcctgcaac
      421 tttatccgcc tccatccagt ctattaattg ttgccgggaa gctagagtaa gtagttcgcc
      481 agttaatagt ttgcgcaacg ttgttgccat tgctacaggc atcgtggtgt cacgctcgtc
      541 gtttggtatg gcttcattca gctccggttc ccaacgatca aggcgagtta catgatcccc
      601 catgttgtgc aaaaaagcgg ttagctcctt cggtcctccg atcgttgtca gaagtaagtt
      661 ggccgcagtg ttatcactca tggttatggc agcactgcat aattctctta ctgtcatgcc
      721 atccgtaaga tgcttttctg tgactggtga gtactcaacc aagtcattct gagaatagtg
      781 tatgcggcga ccgagttgct cttgcccggc gtcaatacgg gataataccg cgccacatag
      841 cagaacttta aaagtgctca tcattggaaa acgttcttcg gggcgaaaac tctcaaggat
      901 cttaccgctg ttgagatcca gttcgatgta acccactcgt gcacccaact gatcttcagc
      961 atcttttact ttcaccagcg tttctgggtg agcaaaaaca ggaaggcaaa atgccgcaaa
     1021 aaagggaata agggcgacac ggaaatgttg aatactcata ctcttccttt ttcaatatta
     1081 ttgaagcatt tatcagggtt attgtctcat gaccaaaatc ccttaacgtg agttttcgtt
     1141 ccactgagcg tcagaccccg tagaaaagat caaaggatct tcttgagatc ctttttttct
     1201 gcgcgtaatc tgctgcttgc aaacaaaaaa accaccgcta ccagcggtgg tttgtttgcc
     1261 ggatcaagag ctaccaactc tttttccgaa ggtaactggc ttcagcagag cgcagatacc
     1321 aaatactgtt cttctagtgt agccgtagtt aggccaccac ttcaagaact ctgtagcacc
     1381 gcctacatac ctcgctctgc taatcctgtt accagtggct gttgccagtg gcgataagtc
     1441 gtgtcttacc gggttggact caagacgata gttaccggat aaggcgcagc ggtcgggctg
     1501 aacggggggt tcgtgcacac agcccagctt ggagcgaacg acctacaccg aactgagata
     1561 cctacagcgt gagctatgag aaagcgccac gcttcccgaa gggagaaagg cggacaggta
     1621 tccggtaagc ggcagggtcg gaacaggaga gcgcacgagg gagcttccag ggggaaacgc
     1681 ctggtatctt tatagtcctg tcgggtttcg ccacctctga cttgagcgtc gatttttgtg
     1741 atgctcgtca ggggggcgga gcctatggaa aaacgccagc aacgcggcct ttttacggtt
     1801 cctggccttt tgctggcctt ttgctcacat gttctttcct gcgttatccc ctgattctgt
     1861 ggataaccgt attaccgcct ttgagtgagc tgataccgct cgccgcagcc gaacgaccga
     1921 gcgcagcgag tcagtgagcg aggaagcggt cgctgaggct tgacatgatt ggtgcgtatg
     1981 tttgtatgaa gctacaggac tgatttggcg ggctatgagg gcgggggaag ctctggaagg
     2041 gccgcgatgg ggcgcgcggc gtccagaagg cgccatacgg cccgctggcg gcacccatcc
     2101 ggtataaaag cccgcgaccc cgaacggtga cctccacttt cagcgacaaa cgagcactta
     2161 tacatacgcg actattctgc cgctatacat aaccactcag ctagcttaag atcccatcaa
     2221 gcttgcatgc cgggcgcgcc agaaggagcg cagccaaacc aggatgatgt ttgatggggt
     2281 atttgagcac ttgcaaccct tatccggaag ccccctggcc cacaaaggct aggcgccaat
     2341 gcaagcagtt cgcatgcagc ccctggagcg gtgccctcct gataaaccgg ccagggggcc
     2401 tatgttcttt acttttttac aagagaagtc actcaacatg caaaaatggt gaacggcgtt
     2461 aaagtacttt ttgccctgat ctgcatcgcc gtggccgagg ccaagcccac cgagaacaac
     2521 gaggacttca acatcgtggc cgtggccagc aacttcgcca ccaccgacct ggacgccgac
     2581 cgcggcaaac tgcccggcaa gaagctgccc ctggtgagtc gacgagcaag cccggcggat
     2641 caggcagcgt gcttgcagat ttgacttgca acgcccgcat tgtgtcgacg aaggcttttg
     2701 gctcctctgt cgctgtctca agcagcatct aaccctgcgt cgccgtttcc atttgcagga
     2761 ggtgctgaag gagatggagg ccaacgcccg caaggccggc tgcacccgcg gctgcctgat
     2821 ctgcctgagc cacatcaagt gcacccccaa gatgaagaag ttcatccccg gccgctgcca
     2881 cacctacgag ggcgacaagg agagcgccca aggcggcatc ggcgaagcca tcgtggacat
     2941 ccccgagatc cccggcttca aggacctgga gcccatggag cagttcatcg cccaagtgga
     3001 cctgtgtgtg gactgcacca ccggctgcct gaagggcctg gccaacgtgc aatgtagcga
     3061 cctgctgaag aagtggctgc cccagcgctg cgccaccttc gccagcaaga tccagggcca
     3121 ggtggacaag atcaagggcg ccggcggcga cgacacctaa gcggtgtaaa tggaggcgct
     3181 cgttgatctg agccttgccc cctgacgaac ggcggtggat ggaagatact gctctcaagt
     3241 gctgaagcgg tagcttagct ccccgtttcg tgctgatcag tctttttcaa cacgtaaaaa
     3301 gcggaggagt tttgcaattt tgttggttgt aacgatcctc cgttgatttt ggcctctttc
     3361 tccatgggcg ggctgggcgt atttgaagcg agatctatac agttctagag atctctgcag
     3421 cggccgccat atgattcgaa tgtctttctt gcgctatgac acttccagca aaaggtaggg
     3481 cgggctgcga gacggcttcc cggcgctgca tgcaacaccg atgatgcttc gaccccccga
     3541 agctccttcg gggctgcatg ggcgctccga tgccgctcca gggcgagcgc tgtttaaata
     3601 gccaggcccc cgattgcaaa gacattatag cgagctacca aagccatatt caaacaccta
     3661 gatcactacc acttctacac aggccactcg agcttgtgat cgcactccgc taagggggcg
     3721 cctcttcctc ttcgtttcag tcacaacccg caaacatgac acaagaatcc ctgttacttc
     3781 tcgaccgtat tgattcggat gattcctacg cgagcctgcg gaacgaccag gaattctggg
     3841 aggtgagtcg acgagcaagc ccggcggatc aggcagcgtg cttgcagatt tgacttgcaa
     3901 cgcccgcatt gtgtcgacga aggcttttgg ctcctctgtc gctgtctcaa gcagcatcta
     3961 accctgcgtc gccgtttcca tttgcagccg ctggcccgcc gagccctgga ggagctcggg
     4021 ctgccggtgc cgccggtgct gcgggtgccc ggcgagagca ccaaccccgt actggtcggc
     4081 gagcccggcc cggtgatcaa gctgttcggc gagcactggt gcggtccgga gagcctcgcg
     4141 tcggagtcgg aggcgtacgc ggtcctggcg gacgccccgg tgccggtgcc ccgcctcctc
     4201 ggccgcggcg agctgcggcc cggcaccgga gcctggccgt ggccctacct ggtgatgagc
     4261 cggatgaccg gcaccacctg gcggtccgcg atggacggca cgaccgaccg gaacgcgctg
     4321 ctcgccctgg cccgcgaact cggccgggtg ctcggccggc tgcacagggt gccgctgacc
     4381 gggaacaccg tgctcacccc ccattccgag gtcttcccgg aactgctgcg ggaacgccgc
     4441 gcggcgaccg tcgaggacca ccgcgggtgg ggctacctct cgccccggct gctggaccgc
     4501 ctggaggact ggctgccgga cgtggacacg ctgctggccg gccgcgaacc ccggttcgtc
     4561 cacggcgacc tgcacgggac caacatcttc gtggacctgg ccgcgaccga ggtcaccggg
     4621 atcgtcgact tcaccgacgt ctatgcggga gactcccgct acagcctggt gcaactgcat
     4681 ctcaacgcct tccggggcga ccgcgagatc ctggccgcgc tgctcgacgg ggcgcagtgg
     4741 aagcggaccg aggacttcgc ccgcgaactg ctcgccttca ccttcctgca cgacttcgag
     4801 gtgttcgagg agaccccgct ggatctctcc ggcttcaccg atccggagga actggcgcag
     4861 ttcctctggg ggccgccgga caccgccccc ggcgcctgat aaggatccgg caagactggc
     4921 cccgcttggc aacgcaacag tgagcccctc cctagtgtgt ttggggatgt gactatgtat
     4981 tcgtgtgttg gccaacgggt caacccgaac agattgatac ccgccttggc atttcctgtc
     5041 agaatgtaac gtcagttgat ggtact
//
