# Supplementary material for: The Integration of Multiple Nuclear-Encoded Transgenes in the Green Alga Chlamydomonas reinhardtii Results in Higher Transcription Levels
Source: Front Plant Sci. 2020 Feb 14;10:1784. doi: 10.3389/fpls.2019.01784 (PMC7033495; doi:10.3389/fpls.2019.01784)
Supplement: Supplementary file 1 [file DataSheet_1.zip › pSL18-HygR-fd-hyd.gb]

LOCUS       fd-hyd_cMap2_#5         7709 bp ds-DNA     circular     24-OCT-2019
DEFINITION  .
FEATURES             Location/Qualifiers
     Terminator      6445..7035
                     /label="psaD terminator"
     promoter        complement(3601..3921)
                     /label="Beta2-tubulin promotor"
     promoter        complement(7066..7084)
                     /label="T7_promoter Promoter|promoter"
     CDS             135..649
                     /label="ampicillin_resistance_gene2 Selectable marker|CDS"
     CDS             7092..7251
                     /label="lacZ_alpha_fragment Reporter gene|CDS"
     promoter        2177..2196
                     /label="T3_promoter Promoter|promoter"
     promoter        65..93
                     /label="ampicillin_resistance_gene(b-lactamase)promoter Promoter|promoter"
     CDS             4696..5073
                     /label="Ferredoxin"
     CDS             5119..6444
                     /label="HydA1"
     promoter        2078..2107
                     /label="lac_promoter Promoter|promoter"
     misc_feature    complement(2214..2453)
                     /label="rbcS2 terminator"
     promoter        3922..4695
                     /label="psaD promoter"
     misc_feature    5074..5118
                     /label="linker"
     gap             2112..2134
                     /label="lac_operator Regulatory sequence|gap"
     CDS             complement(2454..3600)
                     /label="HygR"
ORIGIN
        1 cccggggtgg cacttttcgg ggaaatgtgc gcggaacccc tatttgttta tttttctaaa
       61 tacattcaaa tatgtatccg ctcatgagac aataaccctg ataaatgctt caataatatt
      121 gaaaaaggaa gagtatgagt attcaacatt tccgtgtcgc ccttattccc ttttttgcgg
      181 cattttgcct tcctgttttt gctcacccag aaacgctggt gaaagtaaaa gatgctgaag
      241 atcagttggg tgcacgagtg ggttacatcg aactggatct caacagcggt aagatccttg
      301 agagttttcg ccccgaagaa cgttttccaa tgatgagcac ttttaaagtt ctgctatgtg
      361 gcgcggtatt atcccgtatt gacgccgggc aagagcaact cggtcgccgc atacactatt
      421 ctcagaatga cttggttgag tactcaccag tcacagaaaa gcatcttacg gatggcatga
      481 cagtaagaga attatgcagt gctgccataa ccatgagtga taacactgcg gccaacttac
      541 ttctgacaac gatcggagga ccgaaggagc taaccgcttt tttgcacaac atgggggatc
      601 atgtaactcg ccttgatcgt tgggaaccgg agctgaatga agccatacca aacgacgagc
      661 gtgacaccac gatgcctgta gcaatggcaa caacgttgcg caaactatta actggcgaac
      721 tacttactct agcttcccgg caacaattaa tagactggat ggaggcggat aaagttgcag
      781 gaccacttct gcgctcggcc cttccggctg gctggtttat tgctgataaa tctggagccg
      841 gtgagcgtgg gtctcgcggt atcattgcag cactggggcc agatggtaag ccctcccgta
      901 tcgtagttat ctacacgacg gggagtcagg caactatgga tgaacgaaat agacagatcg
      961 ctgagatagg tgcctcactg attaagcatt ggtaactgtc agaccaagtt tactcatata
     1021 tactttagat tgatttaaaa cttcattttt aatttaaaag gatctaggtg aagatccttt
     1081 ttgataatct catgaccaaa atcccttaac gtgagttttc gttccactga gcgtcagacc
     1141 ccgtagaaaa gatcaaagga tcttcttgag atcctttttt tctgcgcgta atctgctgct
     1201 tgcaaacaaa aaaaccaccg ctaccagcgg tggtttgttt gccggatcaa gagctaccaa
     1261 ctctttttcc gaaggtaact ggcttcagca gagcgcagat accaaatact gtccttctag
     1321 tgtagccgta gttaggccac cacttcaaga actctgtagc accgcctaca tacctcgctc
     1381 tgctaatcct gttaccagtg gctgctgcca gtggcgataa gtcgtgtctt accgggttgg
     1441 actcaagacg atagttaccg gataaggcgc agcggtcggg ctgaacgggg ggttcgtgca
     1501 cacagcccag cttggagcga acgacctaca ccgaactgag atacctacag cgtgagctat
     1561 gagaaagcgc cacgcttccc gaagggagaa aggcggacag gtatccggta agcggcaggg
     1621 tcggaacagg agagcgcacg agggagcttc cagggggaaa cgcctggtat ctttatagtc
     1681 ctgtcgggtt tcgccacctc tgacttgagc gtcgattttt gtgatgctcg tcaggggggc
     1741 ggagcctatg gaaaaacgcc agcaacgcgg cctttttacg gttcctggcc ttttgctggc
     1801 cttttgctca catgttcttt cctgcgttat cccctgattc tgtggataac cgtattaccg
     1861 cctttgagtg agctgatacc gctcgccgca gccgaacgac cgagcgcagc gagtcagtga
     1921 gcgaggaagc ggaagagcgc ccaatacgca aaccgcctct ccccgcgcgt tggccgattc
     1981 attaatgcag ctggcacgac aggtttcccg actggaaagc gggcagtgag cgcaacgcaa
     2041 ttaatgtgag ttagctcact cattaggcac cccaggcttt acactttatg cttccggctc
     2101 gtatgttgtg tggaattgtg agcggataac aatttcacac aggaaacagc tatgaccatg
     2161 attacgccaa gcgcgcaatt aaccctcact aaagggaaca aaagctgggt acccgcttca
     2221 aatacgccca gcccgcccat ggagaaagag gccaaaatca acggaggatc gttacaacca
     2281 acaaaattgc aaaactcctc cgctttttac gtgttgaaaa agactgatca gcacgaaacg
     2341 gggagctaag ctaccgcttc agcacttgag agcagtatct tccatccacc gccgttcgtc
     2401 agggggcaag gctcagatca acgagcgcct ccatttacac ggagcgggga tccttatcag
     2461 gcgccggggg cggtgtccgg cggcccccag aggaactgcg ccagttcctc cggatcggtg
     2521 aagccggaga gatccagcgg ggtctcctcg aacacctcga agtcgtgcag gaaggtgaag
     2581 gcgagcagtt cgcgggcgaa gtcctcggtc cgcttccact gcgccccgtc gagcagcgcg
     2641 gccaggatct cgcggtcgcc ccggaaggcg ttgagatgca gttgcaccag gctgtagcgg
     2701 gagtctcccg catagacgtc ggtgaagtcg acgatcccgg tgacctcggt cgcggccagg
     2761 tccacgaaga tgttggtccc gtgcaggtcg ccgtggacga accggggttc gcggccggcc
     2821 agcagcgtgt ccacgtccgg cagccagtcc tccaggcggt ccagcagccg gggcgagagg
     2881 tagccccacc cgcggtggtc ctcgacggtc gccgcgcggc gttcccgcag cagttccggg
     2941 aagacctcgg aatggggggt gagcacggtg ttcccggtca gcggcaccct gtgcagccgg
     3001 ccgagcaccc ggccgagttc gcgggccagg gcgagcagcg cgttccggtc ggtcgtgccg
     3061 tccatcgcgg accgccaggt ggtgccggtc atccggctca tcaccaggta gggccacggc
     3121 caggctccgg tgccgggccg cagctcgccg cggccgagga ggcggggcac cggcaccggg
     3181 gcgtccgcca ggaccgcgta cgcctccgac tccgacgcga ggctctccgg accgcaccag
     3241 tgctcgccga acagcttgat caccgggccg ggctcgccga ccagtacggg gttggtgctc
     3301 tcgccgggca cccgcagcac cggcggcacc ggcagcccga gctcctccag ggctcggcgg
     3361 gccagcggct gcaaatggaa acggcgacgc agggttagat gctgcttgag acagcgacag
     3421 aggagccaaa agccttcgtc gacacaatgc gggcgttgca agtcaaatct gcaagcacgc
     3481 tgcctgatcc gccgggcttg ctcgtcgact cacctcccag aattcctggt cgttccgcag
     3541 gctcgcgtag gaatcatccg aatcaatacg gtcgagaagt aacagggatt cttgtgtcat
     3601 gtttgcgggt tgtgactgaa acgaagagga agaggcgccc ccttagcgga gtgcgatcac
     3661 aagctcgagt ggcctgtgta gaagtggtag tgatctaggt gtttgaatat ggctttggta
     3721 gctcgctata atgtctttgc aatcgggggc ctggctattt aaacagcgct cgccctggag
     3781 cggcatcgga gcgcccatgc agccccgaag gagcttcggg gggtcgaagc atcatcggtg
     3841 ttgcatgcag cgccgggaag ccgtctcgca gcccgcccta ccttttgctg gaagtgtcat
     3901 agcgcaagaa agaagcttga tcctcaccaa tcgtcacacg agccctcgtc agaaacacgt
     3961 ctccgccacg ctctccctct cacggccgac cccgcagccc ttttgccctt tcctaggcca
     4021 ccgacaggac ccaggcgctc tcagcatgcc tcaacaaccc gtactcgtgc cagcggtgcc
     4081 cttgtgctgg tgatcgcttg gaagcgcatg cgaagacgaa ggggcggagc aggcggcctg
     4141 gctgttcgaa gggctcgccg ccagttcggg tgcctttctc cacgcgcgcc tccacaccta
     4201 ccgatgcgtg aaggcaggca aatgctcatg tttgcccgaa ctcggagtcc ttaaaaagcc
     4261 gcttcttgtc gtcgttccga gacatgttag cagatcgcag tgccaccttt cctgacgcgc
     4321 tcggccccat attcggacgc aattgtcatt tgtagcacaa ttggagcaaa tctggcgagg
     4381 cagtaggctt ttaagttgca aggcgagaga gcaaagtggg acgcggcgtg attattggta
     4441 tttacgcgac ggcccggcgc gttagcggcc cttcccccag gccagggacg attatgtatc
     4501 aatattgttg cgttcgggca ctcgtgcgag ggctcctgcg ggctggggag ggggatctgg
     4561 gaattggagg tacgaccgag atggcttgct cggggggagg tttcctcgcc gagcaagcca
     4621 gggttaggtg ttgcgctctt gactcgttgt gcattctagg accccactgc tactcacaac
     4681 aagcccatgg gcacaatggc gatggcaatg cgttcaactt tcgccgcgcg agtgggagcg
     4741 aaacctgctg ttagaggtgc tcgccctgca tctaggatgt cctgcatggc ctacaaggtg
     4801 acgctgaaga cccctagcgg tgacaagacc atcgagtgcc ctgccgacac gtacatccta
     4861 gatgccgccg aggaggccgg tctggacctg ccctactcct gccgcgctgg cgcttgctcc
     4921 agctgcgctg gcaaggtggc cgctggcacc gtggaccaga gcgaccagtc cttcctggac
     4981 gacgcccaga tgggcaacgg cttcgtgctg acctgcgtgg cctaccccac cagcgactgc
     5041 accatccaga cccaccagga ggaggccctg tacggcggtg gcggctccgg cggcggcggc
     5101 agcggcggcg gcggcagcgc tgctcccgct gctgaggctc ccctgagcca cgtgcaacag
     5161 gctctggccg agctggccaa gcccaaggac gaccccaccc gcaagcacgt gtgtgtgcaa
     5221 gtcgctccgg ctgttcgcgt ggccattgct gagaccctgg gcctggctcc cggcgctacc
     5281 acccccaagc agctggctga gggcctgcgc cgcctgggct tcgacgaggt gttcgacacc
     5341 ctgttcggcg ccgacctgac catcatggag gagggcagcg agctgctgca ccgcctgacc
     5401 gagcacctgg aggctcaccc ccatagcgac gagcccctgc ccatgttcac cagctgctgc
     5461 cccggctgga tcgccatgct ggagaagtcc taccccgacc tgatccccta cgtgtccagc
     5521 tgcaagagcc cccaaatgat gctggccgcc atggtcaaga gctacctggc cgagaagaag
     5581 ggcattgccc ccaaggacat ggtcatggtg tccatcatgc cctgcacgcg caagcagagc
     5641 gaggctgacc gcgactggtt ctgcgtggac gctgacccca ccctgcgcca gctggaccac
     5701 gtgatcacca ccgtcgagct gggcaacatc ttcaaggagc gcggcatcaa cctggcggag
     5761 ctgcccgagg gcgaatggga caaccccatg ggcgtgggca gcggcgctgg cgtgctgttc
     5821 ggcaccaccg gcggcgtgat ggaggctgct ctgcgcaccg cctacgagct gttcaccggc
     5881 acccccctgc cccgcctgag cctgagcgag gttcgcggca tggacggcat caaggagacc
     5941 aacatcacca tggtgcccgc tcccggtagc aagttcgagg agctgctgaa gcaccgcgct
     6001 gccgctcgcg ctgaggctgc tgctcacggc accccgggcc ccctggcttg ggacggcggc
     6061 gctggcttca ccagcgagga cggccgcggc ggcattaccc tgcgcgtggc ggtggctaac
     6121 ggcctgggca acgccaagaa gctgatcacc aagatgcaag ccggcgaagc gaagtacgac
     6181 ttcgtcgaga tcatggcctg ccccgctggc tgcgtgggcg gcggcggcca gccccgctcc
     6241 acggacaagg ccatcaccca gaagcgtcaa gcggctctgt acaacctgga cgagaagtcc
     6301 acgttgcgcc gtagccacga gaacccctcc atccgcgagc tgtacgacac ctacctgggc
     6361 gaaccgctgg gccacaaggc ccacgagctg ctacacaccc actacgtggc cggaggcgtc
     6421 gaggagaagg acgagaagaa gtaagcggga attcctgcag cccgggggat ccactagttc
     6481 tagatggcag cagctggacc gcctgtacca tggagaagag ctttacttgc cgggatggcc
     6541 gatttcgctg attgatacgg gatcggagct cggaggcttt cgcgctaggg gctaggcgaa
     6601 gggcagtggt gaccagggtc ggtgtggggt cggcccacgg tcaattagcc acaggaggat
     6661 cagggggagg taggcacgtc gacttggttt gcgaccccgc agttttggcg gacgtgctgt
     6721 tgtagatgtt agcgtgtgcg tgagccagtg gccaacgtgc cacacccatt gagaagacca
     6781 accaacttac tggcaatatc tgccaatgcc atactgcatg taatggccag gccatgtgag
     6841 agtttgccgt gcctgcgcgc gccccggggg cgcagtttag ctgaccagcc gtgggatgat
     6901 gcacgcattt gcaaggacag ggtaatcaca gcagcaacat ggtgggctta ggacagctgt
     6961 gggtcagtgg acggacggca ggggagggac ggcgcagctc gggagacagg gggagacagc
     7021 gtgactgtgc aatgcggccg ccaccgcggt ggagctccaa ttcgccctat agtgagtcgt
     7081 attacgcgcg ctcactggcc gtcgttttac aacgtcgtga ctgggaaaac cctggcgtta
     7141 cccaacttaa tcgccttgca gcacatcccc ctttcgccag ctggcgtaat agcgaagagg
     7201 cccgcaccga tcgcccttcc caacagttgc gcagcctgaa tggcgaatgg gacgcgccct
     7261 gtagcggcgc attaagcgcg gcgggtgtgg tggttacgcg cagcgtgacc gctacacttg
     7321 ccagcgccct agcgcccgct cctttcgctt tcttcccttc ctttctcgcc acgttcgccg
     7381 gctttccccg tcaagctcta aatcgggggc tccctttagg gttccgattt agtgctttac
     7441 ggcacctcga ccccaaaaaa cttgattagg gtgatggttc acgtagtggg ccatcgccct
     7501 gatagacggt ttttcgccct ttgacgttgg agtccacgtt ctttaatagt ggactcttgt
     7561 tccaaactgg aacaacactc aaccctatct cggtctattc ttttgattta taagggattt
     7621 tgccgatttc ggcctattgg ttaaaaaatg agctgattta acaaaaattt aacgcgaatt
     7681 ttaacaaaat attaacgctt acaatttag
//
