# Supplementary material for: The Integration of Multiple Nuclear-Encoded Transgenes in the Green Alga Chlamydomonas reinhardtii Results in Higher Transcription Levels
Source: Front Plant Sci. 2020 Feb 14;10:1784. doi: 10.3389/fpls.2019.01784 (PMC7033495; doi:10.3389/fpls.2019.01784)
Supplement: Supplementary file 3 [file Table_1.xlsx]

## Sheet: Table S1
		DNA measurement										RNA measurement									Protein measurement
Clone ID	Reporter	Target_Conc	Target_confMax	Target_confMin	Ref_Conc	Ref_confMax	Ref_confMin	Ratio_Conc	Ratio_confMax	Ratio_confMin	Copy-Number	Target_Conc	Target_confMax	Target_confMin	Ref_Conc	Ref_confMax	Ref_confMin	Ratio_Conc	Ratio_confMax	Ratio_confMin	repeat_1	repeat_2	repeat_3	mean
1	fd-hyd	396	408	384	189	197	180	2.09524	2.13333	2.07107	2	33.6	36.7	30.5	318	327	308	0.10566	0.112232	0.099026	3.36057e-07	4.59634e-07	4.15417e-07	4.03703e-07	Methyl-Viologen
2	fd-hyd	478	490	466	117	122	111	4.08547	4.1982	4.01639	4	119	125	113	360	370	351	0.330556	0.337838	0.321937	1.53906e-05	1.91766e-05	2.27975e-05	1.91216e-05
3	fd-hyd	317	327	307	259	268	250	1.22394	1.228	1.22015	1	27	29.6	24.4	305	314	296	0.0885246	0.0942675	0.0824324	8.68952e-06	1.37634e-05	1.59655e-05	1.28061e-05
4	fd-hyd	52.1	55.9	48.3	42.3	45.8	38.8	1.23168	1.24485	1.22052	1	54.8	58.4	51.1	245	253	237	0.223673	0.23083	0.215612	1.697e-06	7.2162e-07	3.77315e-07	9.31978e-07
5	fd-hyd	697	717	679	252	262	244	2.76587	2.78279	2.73664	3	86	90.8	81.3	406	417	396	0.211823	0.217746	0.205303	1.27881e-05	1.89407e-05	2.3293e-05	1.83406e-05
6	fd-hyd	599	614	584	288	300	276	2.07986	2.11594	2.04667	2	36.2	39.3	33	151	158	145	0.239735	0.248734	0.227586	7.41e-06	2.94559e-06	4.58106e-06	4.97888e-06
7	fd-hyd	391	403	379	180	187	173	2.17222	2.19075	2.15508	2	55	59.1	50.9	238	247	229	0.231092	0.239271	0.222271	2.84064e-05	1.3579e-05	2.12981e-05	2.10945e-05
8	fd-hyd	513	529	498	209	217	201	2.45455	2.47761	2.43779	2	25.8	28.2	23.4	383	393	373	0.0673629	0.0717557	0.0627346	8.77881e-06	8.74991e-06	7.35306e-06	8.29393e-06
9	fd-hyd	215	224	207	176	183	169	1.22404	1.22485	1.22159	1	14.8	16.6	13	192	199	185	0.0770833	0.0834171	0.0702703	2.1138e-05	5.61947e-06	7.65519e-06	1.14709e-05
10	fd-hyd	521	543	499	165	172	158	3.15758	3.15823	3.15698	3	58	62.7	54.7	222	229	215	0.261261	0.273799	0.254419	4.88135e-05	1.76264e-05	1.64255e-05	2.76218e-05
11	fd-hyd	512	532	458	193	200	185	2.645	2.66321	2.47761	3	13.5	15.3	11.7	212	220	205	0.0636792	0.0695455	0.0570732	2.976e-06	4.1588e-06	5.21483e-06	4.11654e-06
12	fd-hyd	295	304	286	263	271	254	1.12177	1.12598	1.12167	1	14.3	16.1	12.5	233	241	225	0.0613734	0.066805	0.0555556	5.91685e-07	8.79042e-07	7.82521e-07	7.51083e-07
13	fd-hyd	392	408	376	181	189	174	2.16092	2.16575	2.15873	2	22.9	25.4	20.5	243	251	236	0.0942387	0.101195	0.0868644	8.96707e-06	1.61621e-05	2.25037e-05	1.58776e-05
14	fd-hyd	640	659	621	366	377	356	1.74801	1.74863	1.74438	2	28.5	31.3	25.7	204	212	197	0.139706	0.147642	0.130457	6.01069e-06	7.65701e-06	1.41566e-05	9.27477e-06
15	fd-hyd	168	176	160	171	178	163	0.982456	0.988764	0.981595	1	4.1	5.2	3.2	247	255	240	0.0165992	0.0203922	0.0133333	2.511e-07	5.75486e-07	5.71365e-07	4.65984e-07
16	fd-hyd	136	143	130	127	133	120	1.07519	1.08333	1.07087	1	6.5	7.8	5.3	32.6	35.3	29.9	0.199387	0.220963	0.177258	9.95521e-06	3.70293e-06	2.33603e-06	5.33139e-06
17	fd-hyd	286	296	276	147	154	140	1.94558	1.97143	1.92208	2	101.2	106.2	96.2	470	481	458	0.215319	0.22079	0.210044	1.52224e-05	1.55002e-05	1.2448e-05	1.43902e-05
18	gLuc	146	153	140	124	130	117	1.17742	1.19658	1.17692	1	170	181	159	2310	2360	2260	0.0735931	0.0812626	0.0665577	267815	464026	365920	365920	CFQuant
19	gLuc	43.9	47.5	40.3	16.3	19.3	13.3	2.69325	3.03008	2.46114	3	359.15	375	350.1	2500	2560	2450	0.14366	0.158308	0.12937	17921	56086	37003.5	37003.5
20	gLuc	244	253	236	175	182	168	1.39429	1.40476	1.39011	1	332	343	322	3250	3330	3180	0.102154	0.112454	0.0920281	384890	758548	571719	571719
21	gLuc	360	375	344	175	182	167	2.05988	2.06044	2.05714	2	35	39	34	1199	1225	1174	0.029191	0.0323747	0.0262949	312870	654991	483930	483930
22	gLuc	298	308	288	181	189	173	1.64641	1.66474	1.62963	2	156	163	149	2074	2117	2033	0.075217	0.0829165	0.0678879	228958	466787	347872	347872
23	gLuc	14.7	16.8	12.6	7.3	8.9	5.9	2.0137	2.13559	1.88764	2	48.7	50	44	2182	2226	2139	0.022319	0.0245652	0.0202619	6929	59913	33421	33421
24	gLuc	357	367	346	148	155	141	2.41216	2.4539	2.36774	2	45.9	49.9	41.9	4080	4190	3990	0.01125	0.0124409	0.0101999	28440	28653	28546.5	28546.5
25	gLuc	19.5	21.9	17.1	5.9	7.3	4.6	3.30508	3.71739	3	3	805	825	785	3250	3320	3180	0.247692	0.272542	0.223007	677776	1330706	1004241	1004241
26	gLuc	184	191	176	104	110	98	1.76923	1.79592	1.73636	2	11	12.8	9.2	3870	3960	3780	0.00284238	0.00316561	0.00259899	5361	244289	124825	124825
27	gLuc	299	309	289	140	146	133	2.13571	2.17293	2.11644	2	5.1	6.5	4	2253	2298	2210	0.00226365	0.0025465	0.00208265	2096	3913	3004.5	3004.5
28	gLuc	129	135	123	74.1	78.9	69.3	1.74089	1.77489	1.71103	2	31.6	34.8	28.3	4690	4830	4560	0.00673774	0.00745824	0.00611713	3866	21840	12853	12853
29	gLuc	166	173	159	134	140	127	1.23881	1.25197	1.23571	1	55.7	59.8	51.7	3650	3740	3560	0.0152603	0.0168592	0.013808	126583	183641	155112	155112
30	gLuc	188	214	164	148	155	141	1.26757	1.38085	1.16452	1	14.1	16	13.9	5640	5880	5440	0.0025	0.00277211	0.00224449	493611	262893	378252	378252
31	gLuc	556	590	510	198	206	190	2.80808	2.94737	2.68447	3	73.84	80	70	2980	3050	2920	0.0247785	0.0274015	0.0223813	80122	55603	67862.5	67862.5
32	gLuc	403	420	390	165	169	164	2.4359	2.48476	2.3765	2	695	740	650	6680	7030	6370	0.104042	0.114568	0.0938378	443969	379831	411900	411900
33	gLuc	159	166	152	135	142	129	1.17778	1.17829	1.16901	1	6.2	7	6	835	855	816	0.00742515	0.00824386	0.00668986	127873	624524	376198	376198
